# Supplementary material for: Fracture healing is delayed in the absence of gasdermin-interleukin-1 signaling
Source: eLife. 2022 Mar 4;11:e75753. doi: 10.7554/eLife.75753 (PMC8923664; doi:10.7554/eLife.75753)
Supplement: Figure 1—source data 2. [file elife-75753-fig1-data2.zip]

Archive with 12 entries (11 files):
- source data  Figure 1C and D/
- __MACOSX/._source data  Figure 1C and D
- source data  Figure 1C and D/Fig. 1c_gsdmd.tif
- __MACOSX/source data  Figure 1C and D/._Fig. 1c_gsdmd.tif
- source data  Figure 1C and D/Fig. 1c_actin.tif
- __MACOSX/source data  Figure 1C and D/._Fig. 1c_actin.tif
- source data  Figure 1C and D/Figure 1 WB.pptx
- __MACOSX/source data  Figure 1C and D/._Figure 1 WB.pptx
- source data  Figure 1C and D/Fig. 1d_actin.tif
- __MACOSX/source data  Figure 1C and D/._Fig. 1d_actin.tif
- source data  Figure 1C and D/Fig. 1d_gsdme.tif
- __MACOSX/source data  Figure 1C and D/._Fig. 1d_gsdme.tif
