# Supplementary material for: Fracture healing is delayed in the absence of gasdermin-interleukin-1 signaling
Source: eLife. 2022 Mar 4;11:e75753. doi: 10.7554/eLife.75753 (PMC8923664; doi:10.7554/eLife.75753)
Supplement: Figure 1—figure supplement 2—source data 2. [file elife-75753-fig1-figsupp2-data2.zip]

Archive with 12 entries (11 files):
- source data Figure 1-figure supplement 2A and B/
- __MACOSX/._source data Figure 1-figure supplement 2A and B
- source data Figure 1-figure supplement 2A and B/Fig. S2a_GSDMD.tif
- __MACOSX/source data Figure 1-figure supplement 2A and B/._Fig. S2a_GSDMD.tif
- source data Figure 1-figure supplement 2A and B/Fig. S2a_actin.tif
- __MACOSX/source data Figure 1-figure supplement 2A and B/._Fig. S2a_actin.tif
- source data Figure 1-figure supplement 2A and B/Figure S2 WB.pptx
- __MACOSX/source data Figure 1-figure supplement 2A and B/._Figure S2 WB.pptx
- source data Figure 1-figure supplement 2A and B/Fig. S2b_GSDME.tif
- __MACOSX/source data Figure 1-figure supplement 2A and B/._Fig. S2b_GSDME.tif
- source data Figure 1-figure supplement 2A and B/Fig. S2b_actin.tif
- __MACOSX/source data Figure 1-figure supplement 2A and B/._Fig. S2b_actin.tif
