# Supplementary material for: Fracture healing is delayed in the absence of gasdermin-interleukin-1 signaling
Source: eLife. 2022 Mar 4;11:e75753. doi: 10.7554/eLife.75753 (PMC8923664; doi:10.7554/eLife.75753)
Supplement: Figure 5—source data 2. [file elife-75753-fig5-data2.zip]

Archive with 12 entries (11 files):
- Source data Figure 5E and G/
- __MACOSX/._Source data Figure 5E and G
- Source data Figure 5E and G/Fig. 5g_GSDMD.tif
- __MACOSX/Source data Figure 5E and G/._Fig. 5g_GSDMD.tif
- Source data Figure 5E and G/Fig. 5g_actin.tif
- __MACOSX/Source data Figure 5E and G/._Fig. 5g_actin.tif
- Source data Figure 5E and G/Figure 5 WB.pptx
- __MACOSX/Source data Figure 5E and G/._Figure 5 WB.pptx
- Source data Figure 5E and G/Fig. 5e_actin.tif
- __MACOSX/Source data Figure 5E and G/._Fig. 5e_actin.tif
- Source data Figure 5E and G/Fig. 5e_GSDMD.tif
- __MACOSX/Source data Figure 5E and G/._Fig. 5e_GSDMD.tif
